# Supplementary material for: Developing an Effective Peptide-Based Vaccine for COVID-19: Preliminary Studies in Mice Models
Source: Viruses. 2022 Feb 22;14(3):449. doi: 10.3390/v14030449 (PMC8954996; doi:10.3390/v14030449)
Supplement: Supplementary file 1 [file viruses-14-00449-s001.zip]

Archive with 1 entries (1 files):
- viruses-1586724-supplementary.pdf
